# Supplementary material for: A Novel Transvaginal Cervical Cerclage Model for Resident Training
Source: MedEdPORTAL. 2021 Mar 2;17:11102. doi: 10.15766/mep_2374-8265.11102 (PMC7970640; doi:10.15766/mep_2374-8265.11102)
Supplement: Supplementary file 1 — Cerclage Model Building Steps.docxAdapted Cervical Insufficiency Slide Deck.pptxPre- and Postsurvey.docxSkills Checklist.docx [file mep_2374-8265.11102-s001.zip]

Archive with 5 entries (5 files):
- A. Cerclage Model Building Steps.docx
- B. Adapted Cervical Insufficiency Slide Deck.pptx
- C. Pre- and Postsurvey.docx
- D. Skills Checklist.docx
- _Educational_Summary_Report_11102.pdf
